# Supplementary material for: An Investigation into the Critical Factors Influencing the Spread of Campylobacter during Chicken Handling in Commercial Kitchens in China
Source: Microorganisms. 2021 May 28;9(6):1164. doi: 10.3390/microorganisms9061164 (PMC8227167; doi:10.3390/microorganisms9061164)
Supplement: Supplementary file 1 [file microorganisms-09-01164-s001.zip]

Archive with 1 entries (1 files):
- microorganisms-1213410-supplementary.pdf
